# Supplementary material for: Clear Aligner Therapy and Marginal Edge Design: Clinical and Laboratory Evidence on Periodontal and Biological Outcomes—A Scoping Review
Source: Dent J (Basel). 2026 Feb 24;14(3):130. doi: 10.3390/dj14030130 (PMC13025924; doi:10.3390/dj14030130)
Supplement: Supplementary file 1 [file dentistry-14-00130-s001.zip]

Archive with 4 entries (4 files):
- Supplementary Material S1 PRISMA-ScR checklist DJ.pdf
- Supplementary Material S2 Full search strategies DJ.pdf
- Supplementary Material S3 Characteristics of the 25 Studies Included in the Scoping Review DJ.pdf
- Supplementary Material S4 Full-text Articles Excluded with Reasons DJ.pdf
